# Supplementary material for: PR/SET Domain Family and Cancer: Novel Insights from The Cancer Genome Atlas
Source: Int J Mol Sci. 2018 Oct 19;19(10):3250. doi: 10.3390/ijms19103250 (PMC6214140; doi:10.3390/ijms19103250)
Supplement: Supplementary file 1 [file ijms-19-03250-s001.zip]

Archive with 17 entries (14 files):
- SUPPLEMENTARY/
- SUPPLEMENTARY/Figure S4.pdf
- __MACOSX/
- __MACOSX/SUPPLEMENTARY/
- __MACOSX/SUPPLEMENTARY/._Figure S4.pdf
- SUPPLEMENTARY/Figure_S1.pdf
- __MACOSX/SUPPLEMENTARY/._Figure_S1.pdf
- SUPPLEMENTARY/Figure_S2.pdf
- __MACOSX/SUPPLEMENTARY/._Figure_S2.pdf
- SUPPLEMENTARY/Figure_S3.pdf
- __MACOSX/SUPPLEMENTARY/._Figure_S3.pdf
- SUPPLEMENTARY/Supplementary File_S1.pdf
- __MACOSX/SUPPLEMENTARY/._Supplementary File_S1.pdf
- SUPPLEMENTARY/Table_S1.docx
- __MACOSX/SUPPLEMENTARY/._Table_S1.docx
- SUPPLEMENTARY/Table_S2.docx
- __MACOSX/SUPPLEMENTARY/._Table_S2.docx
